# Supplementary material for: An Insight into the Molecular Characteristics and Associated Pathology of Chicken Astroviruses
Source: Viruses. 2022 Mar 30;14(4):722. doi: 10.3390/v14040722 (PMC9024793; doi:10.3390/v14040722)
Supplement: Supplementary file 1 [file viruses-14-00722-s001.zip › Table S1.xlsx]

## Sheet: Sheet1
		Table S1. Evolutionary divergence of CAstV strains
					Percentage (%) Identity
		CAstV Groups	Subgroups	Sequence Identity	1	2	3	4	5	6	7	8	9	10	11	12	13	14	15	16	17	18	19	20	21	22	23	24	25	26	27	28	29	30	31	32	33	34	35	36	37	38	39	40	41	42	43	44	45
	1	Group-B	Bv	IBS503/2017	0	100	100	89	89	89	89	90	90	90	90	90	87	88	84	87	88	91	90	88	91	91	91	91	91	91	91	91	91	91	91	91	91	91	91	90	91	91	91	91	90	89	90	90	41
	2			UPM1019/2018	0	0	100	89	89	89	89	90	90	90	90	90	87	88	84	87	88	91	90	88	91	91	91	91	91	91	91	91	91	91	91	91	91	91	91	90	91	91	91	91	90	89	90	90	41
	3			IBS543/2017	0	0	0	89	89	89	89	90	90	90	90	90	87	88	84	87	88	91	90	88	91	91	91	91	91	91	91	91	91	91	91	91	91	91	91	90	91	91	91	91	90	89	90	90	41
	4		Bi	CHN/2017/NJ1701	0.11	0.11	0.11	0	100	100	100	96	97	97	96	96	86	86	82	85	86	91	92	89	92	89	89	89	89	88	88	89	89	89	90	90	89	89	89	88	89	90	90	89	89	87	88	88	39
	5			HBLP717-1/2018	0.11	0.11	0.11	0	0	100	100	96	96	97	96	96	86	86	82	85	85	91	92	89	91	89	89	88	88	88	88	89	89	89	89	89	89	89	89	88	89	89	89	89	88	87	88	88	39
	6			GDYHTJ718-6/2018	0.11	0.11	0.11	0	0	0	100	96	96	96	96	96	86	86	82	85	86	91	91	89	91	89	89	89	89	88	88	89	89	89	90	90	89	89	89	88	89	90	90	89	89	87	88	88	39
	7			CHN/2018/CZ1801	0.11	0.11	0.11	0	0	0	0	96	97	97	96	96	86	86	82	85	86	91	92	89	92	89	89	89	89	88	88	89	89	89	90	90	89	89	89	88	89	90	90	89	89	87	88	88	39
	8			FP3	0.1	0.1	0.1	0.04	0.04	0.04	0.04	0	97	98	96	96	87	86	82	85	86	92	92	90	92	90	90	90	90	89	89	90	90	90	91	91	90	90	90	89	90	91	91	90	90	88	88	88	40
	9			11522	0.1	0.1	0.1	0.03	0.04	0.04	0.03	0.03	0	98	97	97	87	86	83	86	86	92	93	91	93	90	90	90	90	90	90	90	90	90	91	91	90	90	90	89	90	91	91	90	90	88	88	88	40
	10			1010	0.1	0.1	0.1	0.03	0.03	0.04	0.03	0.02	0.02	0	98	98	87	86	83	86	86	92	93	91	93	90	90	90	90	90	90	90	90	90	91	91	90	90	90	89	90	91	91	90	90	88	88	88	39
	11			MW446478_NIG	0.1	0.1	0.1	0.04	0.04	0.04	0.04	0.04	0.03	0.02	0	100	87	86	82	85	86	92	93	91	93	89	89	89	89	89	89	89	89	89	90	90	89	89	89	88	89	90	90	89	89	88	88	88	40
	12			MW473720_NIG	0.1	0.1	0.1	0.04	0.04	0.04	0.04	0.04	0.03	0.02	0	0	87	86	83	86	86	92	93	91	93	90	89	89	89	89	89	90	90	90	90	90	90	89	89	89	89	90	90	89	89	88	88	88	40
	13		Bii	GD202013	0.13	0.13	0.13	0.14	0.14	0.14	0.14	0.13	0.13	0.13	0.13	0.13	0	96	92	95	95	86	86	84	86	86	86	85	85	85	85	86	85	85	86	86	85	85	86	85	85	86	86	85	85	84	84	84	40
	14			GA2011	0.12	0.12	0.12	0.14	0.14	0.14	0.14	0.14	0.14	0.14	0.14	0.14	0.04	0	95	96	97	86	86	85	86	86	86	86	86	86	86	86	86	86	86	86	86	85	85	85	85	86	86	85	85	84	85	85	40
	15			*4175	0.16	0.16	0.16	0.18	0.18	0.18	0.18	0.18	0.17	0.17	0.18	0.17	0.08	0.05	0	93	93	83	82	81	83	82	82	82	82	82	82	82	82	82	82	82	82	82	82	82	82	82	82	82	82	81	81	81	39
	16			VF08-3	0.13	0.13	0.13	0.15	0.15	0.15	0.15	0.15	0.14	0.14	0.15	0.14	0.05	0.04	0.07	0	95	87	86	85	87	86	86	85	85	85	86	86	86	86	86	86	86	85	85	85	85	86	86	85	85	84	85	85	40
	17			05V150/152/154	0.12	0.12	0.12	0.14	0.15	0.14	0.14	0.14	0.14	0.14	0.14	0.14	0.05	0.03	0.07	0.05	0	87	87	85	87	86	86	86	86	86	86	86	86	86	86	86	86	85	86	85	85	86	86	85	85	84	85	85	40
	18		Biii	ANAND/2016	0.09	0.09	0.09	0.09	0.09	0.09	0.09	0.08	0.08	0.08	0.08	0.08	0.14	0.14	0.17	0.13	0.13	0	98	97	99	91	91	91	91	91	91	91	91	91	91	91	91	91	91	91	91	91	91	91	91	88	89	89	41
	19			PDRC/573/West_Zone	0.1	0.1	0.1	0.08	0.08	0.09	0.08	0.08	0.07	0.07	0.07	0.07	0.14	0.14	0.18	0.14	0.13	0.02	0	97	99	91	91	90	90	90	90	91	90	90	91	91	90	90	90	90	90	91	91	90	90	88	89	89	42
	20			PDRC/526/North_Zone	0.12	0.12	0.12	0.11	0.11	0.11	0.11	0.1	0.09	0.09	0.09	0.09	0.16	0.15	0.19	0.15	0.15	0.03	0.03	0	98	89	89	89	89	89	89	89	89	89	89	89	89	89	89	88	89	89	89	89	88	86	87	87	42
	21			VRDC/CAstV/NZ/VHINP-7	0.09	0.09	0.09	0.08	0.09	0.09	0.08	0.08	0.07	0.07	0.07	0.07	0.14	0.14	0.17	0.13	0.13	0.01	0.01	0.02	0	91	91	91	91	91	91	91	91	91	91	91	91	91	91	90	91	91	91	91	90	88	89	89	42
	22		Biv	CkP5	0.09	0.09	0.09	0.11	0.11	0.11	0.11	0.1	0.1	0.1	0.11	0.1	0.14	0.14	0.18	0.14	0.14	0.09	0.09	0.11	0.09	0	100	99	99	98	99	99	99	99	99	99	99	98	99	99	98	99	99	98	99	91	92	92	41
	23			CC_CkAstV	0.09	0.09	0.09	0.11	0.11	0.11	0.11	0.1	0.1	0.1	0.11	0.11	0.14	0.14	0.18	0.14	0.14	0.09	0.09	0.11	0.09	0	0	98	98	98	98	99	98	98	99	99	98	98	99	98	98	99	99	98	98	91	92	92	41
	24			USP748-12	0.09	0.09	0.09	0.11	0.12	0.11	0.11	0.1	0.1	0.1	0.11	0.11	0.15	0.14	0.18	0.15	0.14	0.09	0.1	0.11	0.09	0.01	0.02	0	100	100	100	97	97	97	98	98	97	97	98	97	97	98	98	97	97	91	91	91	41
	25			USP748-16	0.09	0.09	0.09	0.11	0.12	0.11	0.11	0.1	0.1	0.1	0.11	0.11	0.15	0.14	0.18	0.15	0.14	0.09	0.1	0.11	0.09	0.01	0.02	0	0	100	100	97	97	97	98	98	97	97	98	97	97	98	98	97	97	91	91	91	41
	26			USP748-18	0.09	0.09	0.09	0.12	0.12	0.12	0.12	0.11	0.1	0.1	0.11	0.11	0.15	0.14	0.18	0.15	0.14	0.09	0.1	0.11	0.09	0.02	0.02	0	0	0	99	97	97	97	98	98	97	97	98	97	97	98	98	97	97	91	91	91	41
	27			USP748-20	0.09	0.09	0.09	0.12	0.12	0.12	0.12	0.11	0.1	0.1	0.11	0.11	0.15	0.14	0.18	0.14	0.14	0.09	0.1	0.11	0.09	0.01	0.02	0	0	0.01	0	97	97	97	98	98	97	97	98	97	97	98	98	97	97	91	91	91	41
	28			CA-AB/15-1262d	0.09	0.09	0.09	0.11	0.11	0.11	0.11	0.1	0.1	0.1	0.11	0.1	0.14	0.14	0.18	0.14	0.14	0.09	0.09	0.11	0.09	0.01	0.01	0.03	0.03	0.03	0.03	0	100	100	100	100	100	97	98	97	97	100	100	97	97	91	92	92	41
	29			CA-AB/15-1262a	0.09	0.09	0.09	0.11	0.11	0.11	0.11	0.1	0.1	0.1	0.11	0.1	0.15	0.14	0.18	0.14	0.14	0.09	0.1	0.11	0.09	0.01	0.02	0.03	0.03	0.03	0.03	0	0	100	99	99	100	97	98	97	97	99	99	97	97	91	92	92	41
	30			CA-AB/15-1262c	0.09	0.09	0.09	0.11	0.11	0.11	0.11	0.1	0.1	0.1	0.11	0.1	0.15	0.14	0.18	0.14	0.14	0.09	0.1	0.11	0.09	0.01	0.02	0.03	0.03	0.03	0.03	0	0	0	99	99	100	97	98	97	97	99	99	97	97	91	92	92	41
	31			CA-AB/14-1235a	0.09	0.09	0.09	0.1	0.11	0.1	0.1	0.09	0.09	0.09	0.1	0.1	0.14	0.14	0.18	0.14	0.14	0.09	0.09	0.11	0.09	0.01	0.01	0.02	0.02	0.02	0.02	0	0.01	0.01	0	100	99	98	98	98	98	100	100	98	98	91	92	92	41
	32			CA-AB/14-1235b	0.09	0.09	0.09	0.1	0.11	0.1	0.1	0.09	0.09	0.09	0.1	0.1	0.14	0.14	0.18	0.14	0.14	0.09	0.09	0.11	0.09	0.01	0.01	0.02	0.02	0.02	0.02	0	0.01	0.01	0	0	99	98	98	98	98	100	100	98	98	91	92	92	41
	33			CA-AB/15-1262b	0.09	0.09	0.09	0.11	0.11	0.11	0.11	0.1	0.1	0.1	0.11	0.1	0.15	0.14	0.18	0.14	0.14	0.09	0.1	0.11	0.09	0.01	0.02	0.03	0.03	0.03	0.03	0	0	0	0.01	0.01	0	97	98	97	97	99	99	97	97	91	92	92	41
	34			CA-AB/17-0773b	0.09	0.09	0.09	0.11	0.11	0.11	0.11	0.1	0.1	0.1	0.11	0.11	0.15	0.15	0.18	0.15	0.15	0.09	0.1	0.11	0.09	0.02	0.02	0.03	0.03	0.03	0.03	0.03	0.03	0.03	0.02	0.02	0.03	0	99	98	100	98	98	100	99	91	91	91	41
	35			CA-SK/18-0942	0.09	0.09	0.09	0.11	0.11	0.11	0.11	0.1	0.1	0.1	0.11	0.11	0.14	0.15	0.18	0.15	0.14	0.09	0.1	0.11	0.09	0.01	0.01	0.02	0.02	0.02	0.02	0.02	0.02	0.02	0.02	0.02	0.02	0.01	0	99	99	98	98	99	99	91	92	92	41
	36			CA-SK/19-0935	0.1	0.1	0.1	0.12	0.12	0.12	0.12	0.11	0.11	0.11	0.12	0.11	0.15	0.15	0.18	0.15	0.15	0.09	0.1	0.12	0.1	0.01	0.02	0.03	0.03	0.03	0.03	0.03	0.03	0.03	0.02	0.02	0.03	0.02	0.01	0	98	98	98	98	99	90	91	91	41
	37			CA-AB/17-0823	0.09	0.09	0.09	0.11	0.11	0.11	0.11	0.1	0.1	0.1	0.11	0.11	0.15	0.15	0.18	0.15	0.15	0.09	0.1	0.11	0.09	0.02	0.02	0.03	0.03	0.03	0.03	0.03	0.03	0.03	0.02	0.02	0.03	0	0.01	0.02	0	98	98	100	99	91	91	91	41
	38			CA-AB/14-1235c	0.09	0.09	0.09	0.1	0.11	0.1	0.1	0.09	0.09	0.09	0.1	0.1	0.14	0.14	0.18	0.14	0.14	0.09	0.09	0.11	0.09	0.01	0.01	0.02	0.02	0.02	0.02	0	0.01	0.01	0	0	0.01	0.02	0.02	0.02	0.02	0	100	98	98	91	92	92	41
	39			CA-AB/14-1235d	0.09	0.09	0.09	0.1	0.11	0.1	0.1	0.09	0.09	0.09	0.1	0.1	0.14	0.14	0.18	0.14	0.14	0.09	0.09	0.11	0.09	0.01	0.01	0.02	0.02	0.02	0.02	0	0.01	0.01	0	0	0.01	0.02	0.02	0.02	0.02	0	0	98	98	91	92	92	41
	40			CA-AB/17-0773a	0.09	0.09	0.09	0.11	0.11	0.11	0.11	0.1	0.1	0.1	0.11	0.11	0.15	0.15	0.18	0.15	0.15	0.09	0.1	0.11	0.09	0.02	0.02	0.03	0.03	0.03	0.03	0.03	0.03	0.03	0.02	0.02	0.03	0	0.01	0.02	0	0.02	0.02	0	99	91	91	91	41
	41			CA-SK/19-0981	0.1	0.1	0.1	0.11	0.12	0.11	0.11	0.1	0.1	0.1	0.11	0.11	0.15	0.15	0.18	0.15	0.15	0.09	0.1	0.12	0.1	0.01	0.02	0.03	0.03	0.03	0.03	0.03	0.03	0.03	0.02	0.02	0.03	0.01	0.01	0.01	0.01	0.02	0.02	0.01	0	90	91	91	41
	42		Bvi	NLD/2019/V_M_038	0.11	0.11	0.11	0.13	0.13	0.13	0.13	0.12	0.12	0.12	0.12	0.12	0.16	0.16	0.19	0.16	0.16	0.12	0.12	0.14	0.12	0.09	0.09	0.09	0.09	0.09	0.09	0.09	0.09	0.09	0.09	0.09	0.09	0.09	0.09	0.1	0.09	0.09	0.09	0.09	0.1	0	98	98	42
	43			NLD/2019/V_M_046	0.1	0.1	0.1	0.12	0.12	0.12	0.12	0.12	0.12	0.12	0.12	0.12	0.16	0.15	0.19	0.15	0.15	0.11	0.11	0.13	0.11	0.08	0.08	0.09	0.09	0.09	0.09	0.08	0.08	0.08	0.08	0.08	0.08	0.09	0.08	0.09	0.09	0.08	0.08	0.09	0.09	0.02	0	100	42
	44			NLD/2019/V_M_047	0.1	0.1	0.1	0.12	0.12	0.12	0.12	0.12	0.12	0.12	0.12	0.12	0.16	0.15	0.19	0.15	0.15	0.11	0.11	0.13	0.11	0.08	0.08	0.09	0.09	0.09	0.09	0.08	0.08	0.08	0.08	0.08	0.08	0.09	0.08	0.09	0.09	0.08	0.08	0.09	0.09	0.02	0	0	42
	45	Group-A	Ai	612	0.59	0.59	0.59	0.61	0.61	0.61	0.61	0.6	0.6	0.61	0.6	0.6	0.6	0.6	0.61	0.6	0.6	0.59	0.58	0.58	0.58	0.59	0.59	0.59	0.59	0.59	0.59	0.59	0.59	0.59	0.59	0.59	0.59	0.59	0.59	0.59	0.59	0.59	0.59	0.59	0.59	0.58	0.6	0.6	0
	46			P22.18.8.00	0.59	0.59	0.59	0.6	0.6	0.6	0.6	0.6	0.6	0.6	0.6	0.6	0.6	0.59	0.61	0.6	0.59	0.58	0.58	0.58	0.58	0.58	0.58	0.58	0.58	0.58	0.58	0.58	0.58	0.58	0.58	0.58	0.58	0.58	0.58	0.58	0.58	0.58	0.58	0.58	0.58	0.58	0.6	0.6	0.08
	47			VF08-60	0.6	0.6	0.6	0.61	0.61	0.61	0.61	0.6	0.61	0.61	0.6	0.6	0.61	0.6	0.62	0.61	0.61	0.59	0.59	0.59	0.59	0.59	0.59	0.59	0.59	0.59	0.59	0.59	0.59	0.59	0.59	0.59	0.59	0.6	0.59	0.59	0.6	0.59	0.59	0.6	0.6	0.59	0.6	0.6	0.09
	48		Aii	VF08-18/7	0.59	0.59	0.59	0.61	0.61	0.61	0.61	0.6	0.6	0.6	0.6	0.6	0.6	0.59	0.61	0.61	0.6	0.59	0.59	0.59	0.59	0.6	0.6	0.59	0.59	0.59	0.59	0.6	0.6	0.6	0.6	0.6	0.6	0.6	0.6	0.6	0.6	0.6	0.6	0.6	0.6	0.6	0.6	0.6	0.22
	49			VF08-36	0.59	0.59	0.59	0.61	0.61	0.61	0.61	0.6	0.61	0.6	0.61	0.6	0.6	0.6	0.61	0.61	0.6	0.59	0.6	0.59	0.59	0.6	0.6	0.6	0.6	0.6	0.6	0.6	0.6	0.6	0.6	0.6	0.6	0.6	0.6	0.6	0.6	0.6	0.6	0.6	0.6	0.6	0.6	0.6	0.22
	50			VF08-48	0.59	0.59	0.59	0.61	0.61	0.61	0.61	0.6	0.6	0.6	0.6	0.6	0.6	0.59	0.61	0.61	0.6	0.59	0.59	0.59	0.59	0.6	0.6	0.59	0.59	0.59	0.59	0.6	0.6	0.6	0.6	0.6	0.6	0.6	0.6	0.6	0.6	0.6	0.6	0.6	0.6	0.6	0.6	0.6	0.22
	51		Aiii	VF08-65	0.6	0.6	0.6	0.61	0.61	0.61	0.61	0.6	0.6	0.61	0.61	0.61	0.61	0.61	0.62	0.61	0.61	0.6	0.59	0.59	0.59	0.6	0.6	0.6	0.6	0.6	0.6	0.6	0.6	0.6	0.6	0.6	0.6	0.6	0.6	0.6	0.6	0.6	0.6	0.6	0.6	0.6	0.6	0.6	0.21
	52			PL/G059/2014	0.6	0.6	0.6	0.61	0.61	0.61	0.61	0.6	0.61	0.61	0.61	0.61	0.61	0.61	0.62	0.61	0.61	0.59	0.59	0.59	0.59	0.6	0.6	0.6	0.6	0.6	0.6	0.61	0.61	0.61	0.61	0.61	0.61	0.61	0.6	0.6	0.61	0.61	0.61	0.61	0.61	0.6	0.6	0.6	0.2
	53			VF08-46	0.6	0.6	0.6	0.61	0.61	0.61	0.61	0.6	0.6	0.61	0.61	0.61	0.61	0.61	0.62	0.61	0.61	0.6	0.59	0.59	0.59	0.6	0.6	0.6	0.6	0.6	0.6	0.6	0.6	0.6	0.6	0.6	0.6	0.6	0.6	0.6	0.6	0.6	0.6	0.6	0.6	0.6	0.6	0.6	0.21
	54	Out-Group	ANV	***ANV1	0.71	0.71	0.71	0.72	0.72	0.72	0.72	0.72	0.72	0.72	0.72	0.72	0.72	0.72	0.72	0.72	0.72	0.71	0.71	0.71	0.71	0.71	0.71	0.71	0.71	0.71	0.71	0.71	0.71	0.71	0.71	0.71	0.71	0.71	0.71	0.71	0.71	0.71	0.71	0.71	0.71	0.71	0.7	0.7	0.71
					Genetic Distance (p-dist)
		Keys. *4175; CAstV isolate with incomplete capsid sequence: ***ANV; Avian nephritis virus: USP; Brazilian strains: CA-AB; Canadian strains: PDRC and VRDC; Indian strains
[truncated: 9 more columns]
